# Supplementary material for: Combined Individual Experience and Accelerometry Measurement of Upper Limb Use in Daily Activities in Real Time After Stroke
Source: Sensors (Basel). 2025 Dec 2;25(23):7330. doi: 10.3390/s25237330 (PMC12694002; doi:10.3390/s25237330)
Supplement: Supplementary file 1 [file sensors-25-07330-s001.zip]

Archive with 1 entries (1 files):
- sensors-3954794-supplementary.pdf
